# Supplementary material for: Elucidating Viral Communities During a Phytoplankton Bloom on the West Antarctic Peninsula
Source: Front Microbiol. 2019 May 14;10:1014. doi: 10.3389/fmicb.2019.01014 (PMC6527751; doi:10.3389/fmicb.2019.01014)
Supplement: Supplementary file 1 [file Table_1.XLSX]

## Sheet: Hoja1
Sample	Temperature (C°)	pH	Salinity	O₂ (%)	Chla (mg/m³)	NO₂ (μM)	NO₃ (μM)	PO₄ (μM)	Si(OH)₄ (μM)
L-C	-0.1	7.47	33.2	149	0.36	0.18	24.61	2.02	55.43
H-C	0.3	6.44	33.9	190	2.53	0.098	17.7	1.28	37.9
