# Supplementary material for: Elucidating Viral Communities During a Phytoplankton Bloom on the West Antarctic Peninsula
Source: Front Microbiol. 2019 May 14;10:1014. doi: 10.3389/fmicb.2019.01014 (PMC6527751; doi:10.3389/fmicb.2019.01014)
Supplement: Supplementary file 3 [file Table_3.XLSX]

## Sheet: Hoja1
Gene	Coordinates	Product
gene_09	4968..6035	putative tail tape measure protein
gene_10	6217..6903	NUMOD4 motif protein
gene_11	7277..7834	HNH endonuclease
gene_19	13123..14571	Baseplate J-like protein
gene_21	15431..17764	putative antifreeze domain
gene_41	25352..25852	Spore cortex-lytic enzyme precursor
gene_61	34191..34508	T5orf172 domain protein
gene_70	36943..37791	Ribose-phosphate pyrophosphokinase
gene_71	37803..39353	putative nicotinate phosphoribosyltransferase
gene_92	-(50004..50300)	Helix-turn-helix domain protein
gene_93	-(50348..51157)	Modification methylase HaeIII
gene_107	-(55878..56735)	Modification methylase FokI
gene_110	-(57215..58285)	ATP-dependent Clp protease proteolytic subunit
gene_113	-(59375..60196)	PhoH-like protein
gene_120	-(62592..63833)	Ribonucleoside-diphosphate reductase subunit
gene_121	-(63835..66684)	Ribonucleoside-diphosphate reductase NrdZ
gene_124	-(67267..67767)	Dihydrofolate reductase
gene_127	-(68191..69045)	Thymidylate synthase 1
gene_131	-(69656..70168)	Recombination endonuclease VII
gene_132	-(70149..70754)	Crossover junction endodeoxyribonuclease RuvC
gene_138	-(72494..74071)	putative exodeoxyribonuclease
gene_139	-(74068..74829)	HNH endonuclease
gene_146	-(76402..76842)	Bacterial transglutaminase-like cysteine proteinase BTLCP
gene_147	-(76853..77020)	Prokaryotic membrane lipoprotein lipid attachment site profile
gene_149	-(77550..78410)	SPFH domain Band 7 family protein
gene_151	-(78790..79674)	recombination associated protein
gene_155	-(80799..81785)	RNase_H superfamily
gene_168	-(87900..90101)	DNA ligase
gene_180	93992..94474	Holin of 3TMs, for gene-transfer release
gene183	-(97428..98177)	putative structural protein
gene_188	100318..100722	TM2 domain
gene_189	100719..101036	TM2 domain protein
gene_195	103717..103926	Poly A polymerase, head domain
gene_196	103923..105227	Multifunctional CCA protein
gene_199	105934..107709	PIF1-like helicase
gene_202	108089..108247	Exonuclease, RNase TDNA polymerase III
gene_203	108240..108968	Exodeoxyribonuclease 10
gene_205	109764..109837	tRNA-Gly
gene_206	109972..110047	tRNA-Thr
gene_212	113286..114491	Terminase, large subunit
gene_215	115420..116538	Terminase-like family protein
gene_217	117060..117254	T5orf172 domain
gene_218	117245..119290	Peptidase family S49
gene_220	120937..122121	Phage major capsid protein E
gene_221	122183..123589	putative protease SohB
gene_224	125154..125627	putative inhibitor of prohead protease
