# Supplementary material for: Elucidating Viral Communities During a Phytoplankton Bloom on the West Antarctic Peninsula
Source: Front Microbiol. 2019 May 14;10:1014. doi: 10.3389/fmicb.2019.01014 (PMC6527751; doi:10.3389/fmicb.2019.01014)
Supplement: Supplementary file 4 [file Table_4.XLSX]

## Sheet: Hoja1
Gene	Contig	Coordinates	Product
1	PaV_HChl_00005	-(323..1393)	tRNA(Ile)-lysidine synthase
2	PaV_HChl_00006	-(23..826)	DNA-directed RNA polymerase subunit B
3	PaV_HChl_00011	-(22..906)	GalNAc(5)-diNAcBac-PP-undecaprenol
4	PaV_HChl_00014	154..1086	DNA topoisomerase 1 type prokaryotic
5	PaV_HChl_00016	-(10..993)	DNA-directed RNA polymerase subunit A
6	PaV_HChl_00018	-(10..999)	Putative ATP-dependent RNA helicase L377
7	PaV_HCchl_00024	-(40..813)	GMP reductase
8	PaV_HChl_00026	72..740	DNA-directed RNA polymerase subunit 2
9	PaV_HChl_00038	73..582	putative DNA polymerase type B
10	PaV_HChl_00044	-(23..484)	Asparagine synthetase B [glutamine-hydrolyzing]
11	PaV_HChl_00052	1..291	Capsid protein 1
